# Supplementary material for: Manual Chest Compression versus Automated Chest Compression Device during Day-Time and Night-Time Resuscitation Following Out-of-Hospital Cardiac Arrest: A Retrospective Historical Control Study
Source: J Pers Med. 2023 Jul 28;13(8):1202. doi: 10.3390/jpm13081202 (PMC10455266; doi:10.3390/jpm13081202)
Supplement: Supplementary file 1 [file jpm-13-01202-s001.zip]

Archive with 1 entries (1 files):
- jpm-2502938-supplementary.pdf
